# Supplementary material for: Structural and Biochemical Insights into Bis(2-hydroxyethyl) Terephthalate Degrading Carboxylesterase Isolated from Psychrotrophic Bacterium Exiguobacterium antarcticum
Source: Int J Mol Sci. 2023 Jul 27;24(15):12022. doi: 10.3390/ijms241512022 (PMC10418727; doi:10.3390/ijms241512022)
Supplement: Supplementary file 1 [file ijms-24-12022-s001.zip]

Archive with 1 entries (1 files):
- ijms-2526256-supplementary.pdf
